# Supplementary material for: Prognostic value of preoperative hydronephrosis in patients with bladder cancer undergoing radical cystectomy: A meta-analysis
Source: PLoS One. 2019 Sep 12;14(9):e0222223. doi: 10.1371/journal.pone.0222223 (PMC6742405; doi:10.1371/journal.pone.0222223)
Supplement: S2 Table — (XLSX) [file pone.0222223.s002.xlsx]

## Sheet: All data
Author	Year	Title	Endpoint	Resuls	Lower limit	Upper limit	Index
Canter	2008	Hydronephrosis is an independent predictor of poor clinical outcome in patients treated for muscle-invasive transitional cell carcinoma with radical cystectomy.	Overall survival (unilateral)	1.51	1.03	2.23	HR
			Overall survival (bilateral)	2.75	1.45	5.18	HR
			Disease-specific survival (unilateral)	1.74	1.05	2.87	HR
			Disease-specific survival (bilateral)	3.87	1.71	8.78	HR
Chapman	2009	Preoperative hydronephrosis as an indicator of survival after radical cystectomy	Overall survival	1.7	1.2	2.4	RR
Resorlu	2009	Prognostic significance of hydronephrosis in bladder cancer treated by radical cystectomy	Cancer-specific survival	1.699	1.064	2.713	HR
Kim	2010	High-grade hydronephrosis predicts poor outcomes after radical cystectomy in patients with bladder cancer	Cancer-specific survival (unilateral)	1.08	0.701	1.654	HR
			Cancer-specific survival (bilateral)	7.16	3.417	15.016	HR
			Cancer-specific survival (Low grade)	0.99	0.607	1.624	HR
			Cancer-specific survival (High grade)	2.2	1.309	3.71	HR
Stimson	2010	Preoperative hydronephrosis predicts extravesical and node positive disease in patients undergoing cystectomy for bladder cancer	Overall survival	1.38	1.06	1.8	OR
Asadauskiene	2010	The value of clinical prognostic factors for survival in patients with invasive urinary bladder cancer	Overall survival	1.75	0.66	4.59	HR
Hofner	2011	Preoperative hydronephrosis predicts advanced bladder cancer but is not an independent factor for cancer-specific survival after radical cystectomy	Cancer-specific survival	1.54	0.91	2.6	HR
Lin	2011	The prognostic value of hydronephrosis in bladder cancer treated by radical cystectomy	Recurrence-free survival	1.781	0.802	3.955	HR
Gondo	2012	Prognostic value of neutrophil-to-lymphocyte ratio and establishment of novel preoperative risk stratification model in bladder cancer patients treated with radical cystectomy	Disease-specific survival	2.132	1.183	3.846	HR
Mitra	2014	Effect of gender on outcomes following radical cystectomy for urothelial carcinoma of the bladder: a critical analysis of 1,994 patients	Recurrence-free survival	1.3 (p 0.38)	0.7	2.3	HR
			Overall survival	1.21 (p 0.47)	0.7	2	HR
Hirasawa	2016	Sarcopenia as a Novel Preoperative Prognostic Predictor for Survival in Patients with Bladder Cancer Undergoing Radical Cystectomy	Cancer-specific survival	2	1.1	3.9	HR
Soria	2016	The effect of HER2 status on oncological outcomes of patients with invasive bladder cancer.	Recurrence-free survival	1.18	0.83	1.68	HR
			Overall survival	1.08	0.8	1.45	HR
			Cancer-specific survival	1.27	0.89	1.82	HR
Vasdev	2018	Concomitant CIS on TURBT does not impact oncological outcomes in patients treated with neoadjuvant or induction chemotherapy followed by radical cystectomy	Overall survival	1.35	1.07	1.71	HR
